# Supplementary material for: A Novel and Versatile Microfluidic Device for Cell Assays under Radio Frequency Exposure
Source: Biosensors (Basel). 2023 Jul 27;13(8):763. doi: 10.3390/bios13080763 (PMC10452282; doi:10.3390/bios13080763)
Supplement: Supplementary file 1 [file biosensors-13-00763-s001.zip]

Archive with 1 entries (1 files):
- biosensors-2362284-supplementary.pdf
